# Supplementary material for: ﻿Re-discovery and taxonomic clarification of Oreocharisleveilleana (Gesneriaceae) in Guizhou, China, over 100 years
Source: PhytoKeys. 2024 May 10;242:21–9. doi: 10.3897/phytokeys.242.115955 (PMC11101833; doi:10.3897/phytokeys.242.115955)
Supplement: XML Treatment for Petrocodon leveilleanus [file phytokeys.242.115955-treatment1.xml]

<!DOCTYPE tp:taxon-treatment
  PUBLIC "-//TaxonX//DTD Taxonomic Treatment Publishing DTD v0 20100105//EN" "tax-treatment-NSO.dtd">
<tp:taxon-treatment xmlns:tp="http://www.plazi.org/taxpub"><tp:treatment-meta><kwd-group><label>Taxon classification</label><kwd>
                <named-content content-type="kingdom">Plantae</named-content>
              </kwd><kwd>
                <named-content content-type="order">Lamiales</named-content>
              </kwd><kwd>
                <named-content content-type="family">Gesneriaceae</named-content>
              </kwd></kwd-group><mixed-citation publication-type="journal"><person-group><name><surname>Xiong</surname><given-names>Xiao-Kai</given-names></name><name><surname>He</surname><given-names>Song-Tao</given-names></name><name><surname>Zhou</surname><given-names>Yu-Lu</given-names></name><name><surname>Wen</surname><given-names>Fang</given-names></name><name><surname>Bai</surname><given-names>Xin-Xiang</given-names></name></person-group><article-title>﻿Re-discovery and taxonomic clarification of <italic><tp:taxon-name><tp:taxon-name-part taxon-name-part-type="genus" reg="Oreocharis">Oreocharis</tp:taxon-name-part><tp:taxon-name-part taxon-name-part-type="species" reg="leveilleana">leveilleana</tp:taxon-name-part></tp:taxon-name></italic> (<tp:taxon-name><tp:taxon-name-part taxon-name-part-type="family">Gesneriaceae</tp:taxon-name-part></tp:taxon-name>) in Guizhou, China, over 100 years</article-title><source>PhytoKeys</source><day>10</day><month>05</month><year>2024</year><volume>242</volume><fpage>21</fpage><lpage>29</lpage><pub-id pub-id-type="doi">10.3897/phytokeys.242.115955</pub-id></mixed-citation></tp:treatment-meta><tp:nomenclature><label>﻿</label><tp:taxon-name>
              <object-id xmlns:xlink="http://www.w3.org/1999/xlink" content-type="arpha" xlink:type="simple">6CC09ACA-9D77-541D-A6A8-51B428D0D57B</object-id>
              <tp:taxon-name-part taxon-name-part-type="genus" reg="Petrocodon">Petrocodon</tp:taxon-name-part>
              <tp:taxon-name-part taxon-name-part-type="species" reg="leveilleanus">leveilleanus</tp:taxon-name-part>
              <object-id xmlns:xlink="http://www.w3.org/1999/xlink" content-type="ipni" xlink:type="simple">urn:lsid:ipni.org:names:77341571-1</object-id>
            </tp:taxon-name><tp:taxon-authority>(Fedde) X.X.Bai &amp; F.Wen</tp:taxon-authority><tp:taxon-status xmlns:xlink="http://www.w3.org/1999/xlink" xlink:type="simple">comb. nov.</tp:taxon-status><xref ref-type="fig" rid="F3">Fig. 3</xref><tp:nomenclature-citation-list><tp:nomenclature-citation><tp:taxon-name>
                  <tp:taxon-name-part taxon-name-part-type="genus" reg="Oreocharis">Oreocharis</tp:taxon-name-part>
                  <tp:taxon-name-part taxon-name-part-type="species" reg="leveilleana">leveilleana</tp:taxon-name-part>
                </tp:taxon-name><comment>Fedde, Repert. Spec. Nov. Regni Veg. 10: 64. 1911. – <tp:taxon-name><tp:taxon-name-part taxon-name-part-type="genus" reg="Oreocharis">O.</tp:taxon-name-part><tp:taxon-name-part taxon-name-part-type="species" reg="esquirolii">esquirolii</tp:taxon-name-part></tp:taxon-name> H.Lév., Repert. Spec. Nov. Regni Veg. Berlin. 9: 447. 1911 [non <xref ref-type="bibr" rid="B7">Léveillé (1911b</xref>: 329)]. Type: China, Guizhou: Ta-pin, March 1910, <italic>Joseph Henri Esquriol 2051</italic> (E: holotype, E00067459).</comment></tp:nomenclature-citation><tp:nomenclature-citation><tp:taxon-name>
                  <tp:taxon-name-part taxon-name-part-type="genus" reg="Petrocodon"/>
                  <tp:taxon-name-part taxon-name-part-type="species" reg="coccineus"/>
                </tp:taxon-name><comment>= <tp:taxon-name><tp:taxon-name-part taxon-name-part-type="genus" reg="Petrocodon">Petrocodon</tp:taxon-name-part><tp:taxon-name-part taxon-name-part-type="species" reg="coccineus">coccineus</tp:taxon-name-part></tp:taxon-name> (C.Y.Wu ex H.W.Li) Yin Z.Wang, J. Syst. Evol. 49(1): 60. 2011. syn. nov. – <tp:taxon-name><tp:taxon-name-part taxon-name-part-type="genus" reg="Calcareoboea">Calcareoboea</tp:taxon-name-part><tp:taxon-name-part taxon-name-part-type="species" reg="coccinea">coccinea</tp:taxon-name-part></tp:taxon-name> C.Y.Wu ex H.W.Li, Acta Bot. Yunnan. 4(3): 243. 1982. Type: China, Yunnan: Xichou, Gankou, 26 May 1964, <italic>C.S. Wang 463</italic> (KUN: holotype, KUN1219117). </comment></tp:nomenclature-citation></tp:nomenclature-citation-list></tp:nomenclature><tp:treatment-sec sec-type="Chinese Vernacular name" id="SECID0E5SAE"><title>Chinese Vernacular name.</title><p>朱红苣苔 (Zhū Hóng Jù Tái).</p></tp:treatment-sec><tp:treatment-sec sec-type="distribution" id="SECID0EDTAE"><title>Distribution and habitat.</title><p>Luodian County, Wangmo County, Libo County and Zhenning County of Guizhou Province, as well as in the southeastern Yunnan Province and the southwestern and northern Guangxi Zhuang Autonomous Region of China and northern Vietnam. The species grow on wet rocks under the forest canopy at an elevation of 500–1500 m.</p><fig id="F3" position="float" orientation="portrait"><object-id xmlns:xlink="http://www.w3.org/1999/xlink" content-type="doi" xlink:type="simple">10.3897/phytokeys.242.115955.figure3</object-id><object-id xmlns:xlink="http://www.w3.org/1999/xlink" content-type="arpha" xlink:type="simple">05263FEE-505C-5FDF-8748-CE89A9634A3D</object-id><label>Figure 3.</label><caption><p><italic><tp:taxon-name><tp:taxon-name-part taxon-name-part-type="genus" reg="Petrocodon">Petrocodon</tp:taxon-name-part><tp:taxon-name-part taxon-name-part-type="species" reg="leveilleanus">leveilleanus</tp:taxon-name-part></tp:taxon-name></italic><bold>A</bold> plant <bold>B</bold> bracts <bold>C</bold> leaves <bold>D</bold> corolla <bold>E</bold> peduncle <bold>F</bold> dissected flower <bold>G</bold> Pistil <bold>H</bold> Sepals (photographs by Xin-Xiang Bai).</p></caption><graphic xmlns:xlink="http://www.w3.org/1999/xlink" xlink:href="phytokeys-242-021_article-115955__-g003.jpg" position="float" orientation="portrait" xlink:type="simple" id="oo_1046373.jpg"><uri content-type="original_file" xlink:type="simple">https://binary.pensoft.net/fig/1046373</uri></graphic></fig></tp:treatment-sec><tp:treatment-sec sec-type="material" id="SECID0EQUAE"><title>Specimens examined.</title><p><bold>China. Guangxi Zhuang Autonomous Region</bold>: Napo County, 1220 m elev., 2 Jun 2006, Haining Qin et al. 602018 (PE); Napo County, 1100 m elev., 8 Nov 1992, Yinzheng Wang 92038 (PE); Napo County, 1220 m elev., 24 Apr 1981, Ding Fang et al. 22421 (PE); Jingxi City, elevation unknown, 28 May 1990, Xiuxiang Chen et al. 14769 (GXMI); Du’an County, 274 m elev., 19 Jul 2019, Bo Pan et al. GXIBPB057B01 (KUN). <bold>Yunnan Province</bold>: Malipo County, 1000 m elev., 3 Jan 1940, Qiwu Wang 86147 (KUN); Malipo County, 1400–1500 m elev., 9 Dec 1992, Yinzheng Wang 92101 (PE); Malipo County, 1300–1500 m elev., 2 Nov 1947, Guomei Feng 13508 (KUN); Funing County, 1000 m elev., 8 May 1940, Qiwu Wang 87144 (KUN); Funing County, 1400 m elev., 18 Sep 2006, Lianming Gao GLM-06184 (KUN); Xichou County, elevation unknown, 7 May 1959, Quan’an Wu 7961 (KUN). <bold>Vietnam. Son La Province</bold>: Moc Chan District, 1400–1500 m elev., 6 Mar 2001, D.K.Harder et al. 7342 (E). <bold>Hoa Binh Province</bold>: Mai Chau District, 1000 m elev., 20 Oct 2002, Northern Vietnam First Darwin Expedition 3 (E); Mai Chau District, 1066 m elev., 26 Sep 2018, S. Razafimandimbison et al. 2373 (P). <bold>Ha Giang Province</bold>: Vi Xuyen District, 300–1050 m elev., 16 Feb 2001, D.K.Harder 6449 (E); Quang Ba District, 1100 m elev., 3 Apr 2000, D.K.Harder et al. 4946 (E).</p></tp:treatment-sec><ref-list><ref id="B7"><mixed-citation xmlns:xlink="http://www.w3.org/1999/xlink" xlink:type="simple"><person-group><name name-style="western"><surname>Léveillé</surname><given-names>H</given-names></name></person-group> (<year>1911b</year>) Decades plantarum novarum. LIV–LVIII. <italic>Repertorium specierum novarum regni vegetabilis</italic>. Selbstverlag des Herausgebers, Berlin 9: 329. <ext-link xlink:href="10.1002/fedr.19110091909" ext-link-type="doi" xlink:type="simple">https://doi.org/10.1002/fedr.19110091909</ext-link></mixed-citation></ref></ref-list></tp:taxon-treatment>
